# Supplementary material for: More Cercospora Species Infect Soybeans across the Americas than Meets the Eye
Source: PLoS One. 2015 Aug 7;10(8):e0133495. doi: 10.1371/journal.pone.0133495 (PMC4529236; doi:10.1371/journal.pone.0133495)
Supplement: S2 Table — (XLS) [file pone.0133495.s003.xls]

## Sheet: 8 genes
			intragenic lineage designation		intergenic lineage	GenBank Accession #
Isolate	country	Locality (year)	lineage cpf	lineage tub		act	cal	his	ITS	tef	cfp	tub	cyb
C. sojina v8	Argentina	Tucumán (2011)	-	-	-	KP860288	KP860289	KP860290	KP860294	KP860291	KP860292	KP860293	-
Ck_CPC_5068	Japan	CBS128.27	1	1	1	KP860246	KP825114	KP825131	KP776647	KP825150	KP752266	KP752369	-
1A	Argentina	Nueve de Julio-Buenos Aires	1	1	1	KP860247	KP825115	KP825132	KP776648	KP825151	KP752220	KP752328	KP825075
C_k_2	Argentina	Buenos Aires	1	1	1	KP860248	KP825116	KP825133	KP776649	KP825152	KP752221	KP752329	KP825076
Ck_ET	Argentina	Entre Ríos	1	1	1	KP860249	KP825117	KP825134	KP776650	KP825153	KP752222	KP752330	KP825077
Font	Argentina	Nueve de Julio-Buenos Aires	1	1	1	KP860250	KP825118	KP825135	KP776651	KP825154	KP752223	KP752331	KP825078
V_1_4	Argentina	Las Lajita-Salta	2	2	2	KP860251	KP825119	KP825136	KP776652	KP825155	KP752224	KP752332	KP825079
V_2_7	Argentina	São Miguel de Tucumán-Tucumán	2	2	2	KP860252	KP825120	KP825137	KP776653	KP825156	KP752225	KP752333	KP825080
Viki_2_2	Argentina	Nueve de Julio-Buenos Aires	1	1	1	KP860253	KP825121	KP825138	KP776654	KP825157	-	-	-
Ck_170	Brazil	São Carlos Ivaí-PR	1	1	1	KP860254	KP825122	KP825139	KP776655	KP825158	KP752255	KP752362	KP825081
Ck_173	Brazil	Terra Boa-PR	2	2	2	KP860255	KP825123	KP825140	KP776656	KP825159	KP752256	KP752363	KP825082
Ck_482	Brazil	Barreiras-BA	1	1	1	KP860256	KP825124	KP825141	KP776657	KP825160	KP752257	KP752364	KP825083
Ck_639	Brazil	Passo Fundo-RS	3	3	3	KP860257	KP825125	KP825142	KP776658	-	KP752258	KP752370	KP825084
Ck_646	Brazil	Carazinho-RS	3	3	3	KP860258	KP825126	KP825143	KP776659	KP825161	KP752259	KP752371	KP825085
Ck_654	Brazil	Fortaleza dos Valos-RS	3	3	3	KP860259	KP825127	KP825144	KP776660	KP825162	KP752260	KP752372	KP825086
Ck_666	Brazil	Campos Novos-SC	3	3	3	KP860260	-	KP825145	KP776661	KP825163	KP752261	KP752373	KP825087
Ck_680	Brazil	Maracajú-MS	2	2	2	KP860261	KP825128	KP825146	KP776662	KP825164	KP752262	KP752365	KP825088
Ck_A100	Brazil	Londrina-PR (2011)	3	3	3	KP860262	-	KP825147	KP776663	KP825165	KP752263	KP752366	KP825089
Ck_A110	Brazil	Silvânia-GO (2012)	2	2	2	KP860263	KP825129	KP825148	KP776664	KP825166	KP752264	KP752367	KP825090
Ck_A119	Brazil	Uberlândia - MG (2013)	2	2	2	KP860264	KP825130	KP825149	KP776665	KP825167	KP752265	KP752368	KP825091
Arck_02	USA	Arkansas	4	4	4	KP860265	KP860270	KP860276	KP776666	KP860282	KP752268	KP825003	KP825108
Arck_04	USA	Arkansas	4	4	4	KP860266	KP860271	KP860277	KP776667	KP860283	KP752270	KP825004	KP825109
Arck_05	USA	Arkansas	4	4	4	KP860267	KP860272	KP860278	KP776668	KP860284	KP752271	KP825005	KP825110
Arck_07	USA	Arkansas	4	4	4	KP860268	KP860273	KP860279	KP776669	KP860285	KP752273	KP825006	KP825111
Arck_12	USA	Arkansas	4	4	4	-	KP860274	KP860280	KP776670	KP860286	KP752278	KP825007	KP825112
Arck_20	USA	Arkansas	4	4	4	KP860269	KP860275	KP860281	KP776671	KP860287	KP752285	KP825008	KP825113

## Sheet: 3 genes
			intragenic lineage designation		intergenic lineage	GenBank Accession #
Isolate	country	Locality (year)	lineage cpf	lineage tub		cfp	tub	cyb
1_8	Argentina	Nueve de Julio-Buenos Aires (2011)	1	1	1	KP752181	KP752289	KP825009
1_9	Argentina	Nueve de Julio-Buenos Aires (2011)	1	1	1	KP752182	KP752290	KP825010
3_9	Argentina	Nueve de Julio-Buenos Aires (2011)	1	1	1	KP752183	KP752291	KP825011
A1	Argentina	Nueve de Julio-Buenos Aires (2011)	1	1	1	KP752184	KP752292	KP825012
A10	Argentina	Nueve de Julio-Buenos Aires (2011)	1	1	1	KP752185	KP752293	KP825013
A2	Argentina	Nueve de Julio-Buenos Aires (2011)	1	1	1	KP752186	KP752294	KP825014
A5	Argentina	Nueve de Julio-Buenos Aires (2011)	1	1	1	KP752187	KP752295	KP825015
N	Argentina	Nueve de Julio-Buenos Aires (2011)	1	1	1	KP752188	KP752296	KP825016
P1	Argentina	Nueve de Julio-Buenos Aires (2011)	1	1	1	KP752189	KP752297	KP825017
P11	Argentina	Nueve de Julio-Buenos Aires (2011)	1	1	1	KP752190	KP752298	KP825018
P12	Argentina	Nueve de Julio-Buenos Aires (2011)	1	1	1	KP752191	KP752299	KP825019
P2	Argentina	Nueve de Julio-Buenos Aires (2011)	1	1	1	KP752192	KP752300	KP825020
P3	Argentina	Nueve de Julio-Buenos Aires (2011)	1	1	1	KP752193	KP752301	KP825021
P5	Argentina	Nueve de Julio-Buenos Aires (2011)	1	1	1	KP752194	KP752302	KP825022
P6	Argentina	Nueve de Julio-Buenos Aires (2011)	1	1	1	KP752195	KP752303	KP825023
P7	Argentina	Nueve de Julio-Buenos Aires (2011)	1	1	1	KP752196	KP752304	KP825024
Pampa	Argentina	Santa Rosa-La Pampa (2011)	1	1	1	KP752197	KP752305	KP825025
Pub	Argentina	Junín-Buenos Aires (2011)	1	1	1	KP752198	KP752306	KP825026
V1_2	Argentina	Las Lajitas-Salta (2011)	1	1	1	KP752199	KP752307	KP825027
V1_3	Argentina	Las Lajitas-Salta (2011)	1	1	1	KP752200	KP752308	KP825028
V1_5	Argentina	Las Lajitas-Salta (2011)	1	1	1	KP752201	KP752309	KP825029
V1_6	Argentina	Las Lajitas-Salta (2011)	1	1	1	KP752202	KP752310	KP825030
V1_7	Argentina	Las Lajitas-Salta (2011)	1	1	1	KP752203	KP752311	KP825031
V1_8	Argentina	Las Lajitas-Salta (2011)	1	1	1	KP752204	KP752312	KP825032
V1_9	Argentina	Las Lajitas-Salta (2011)	1	1	1	KP752205	KP752313	KP825033
V2_1	Argentina	São Miguel de Tucumán-Tucumán (2011)	1	1	1	KP752206	KP752314	KP825034
V2_2	Argentina	São Miguel de Tucumán-Tucumán (2011)	1	1	1	KP752207	KP752315	KP825035
V2_3	Argentina	São Miguel de Tucumán-Tucumán (2011)	1	1	1	KP752208	KP752316	KP825036
V2_4	Argentina	São Miguel de Tucumán-Tucumán	2	2	2	KP752209	KP752317	-
V2_5	Argentina	São Miguel de Tucumán-Tucumán (2011)	1	1	1	KP752210	KP752318	KP825037
V2_6	Argentina	São Miguel de Tucumán-Tucumán (2011)	1	1	1	KP752211	KP752319	KP825038
V2_8	Argentina	São Miguel de Tucumán-Tucumán (2011)	-	-	NR	KP752212	KP752320	KP825039
V2_9	Argentina	São Miguel de Tucumán-Tucumán (2011)	1	1	1	KP752213	KP752321	KP825040
Viki_1	Argentina	Nueve de Julio-Buenos Aires (2011)	1	2	NR	KP752214	KP752322	KP825041
Viki_2_1	Argentina	Nueve de Julio-Buenos Aires (2011)	1	1	1	KP752215	KP752323	KP825042
Viki_4_1	Argentina	Nueve de Julio-Buenos Aires (2011)	1	1	1	KP752216	KP752324	KP825043
Viki_4_2	Argentina	Nueve de Julio-Buenos Aires (2011)	1	1	1	KP752217	KP752325	KP825044
VIKI_6	Argentina	Nueve de Julio-Buenos Aires (2011)	1	1	1	KP752218	KP752326	KP825045
Viki_7	Argentina	Nueve de Julio-Buenos Aires (2011)	1	1	1	KP752219	KP752327	KP825046
Ck_176	Brazil	Santa Cecília-SC	1	1	1	KP752226	KP752334	KP825047
Ck_178	Brazil	Terra Boa-PR	1	2	NR	KP752227	KP752335	KP825048
Ck_316	Brazil	Goiatuba-GO	1	1	1	KP752228	KP752336	KP825049
Ck_320	Brazil	Rio Verde-GO	1	1	1	KP752229	KP752337	-
Ck_415	Brazil	Passo Fundo-RS	1	1	1	KP752230	KP752338	KP825050
Ck_418	Brazil	Cruz Alta-RS	1	1	1	KP752231	KP752339	KP825051
Ck_436	Brazil	Imperatirz-MA	1	1	1	KP752232	KP752340	KP825052
Ck_637	Brazil	Santo Augusto-RS	1	1	1	KP752233	KP752341	KP825053
Ck_671	Brazil	Panambí-RS	3	3	3	KP752234	KP752374	KP825054
Ck_675	Brazil	Dourados-MS	2	2	2	KP752235	KP752342	KP825055
Ck_685	Brazil	Santo Augusto-RS	1	1	1	KP752236	KP752343	KP825056
Ck_686	Brazil	Pelotas-RS	1	1	1	KP752237	KP752344	KP825057
Ck_A101	Brazil	Londrina-PR (2011)	1	2	NR	KP752238	KP752345	KP825058
Ck_A102	Brazil	Londrina-PR (2011)	1	2	NR	KP752239	KP752346	KP825059
Ck_A103	Brazil	Londrina-PR (2011)	n.d.	n.d.	NR	KP752240	KP752347	KP825060
Ck_A104	Brazil	Mafra-SC (2012)	1	1	1	KP752241	KP752348	KP825061
Ck_A105	Brazil	Mafra-SC (2012)	1	1	1	KP752242	KP752349	KP825062
Ck_A106	Brazil	Londrina-PR (2012)	1	2	NR	KP752243	KP752350	KP825063
Ck_A107	Brazil	Maracajú-MS (2012)	2	2	2	KP752244	KP752351	KP825064
Ck_A108	Brazil	Viçosa-MG (2012)	2	2	2	KP752245	KP752352	KP825065
Ck_A109	Brazil	Viçosa-MG (2012)	2	2	2	KP752246	KP752353	KP825066
Ck_A111	Brazil	Viçosa-MG (2012)	2	2	2	KP752247	KP752354	KP825067
Ck_A112	Brazil	Rio Verde-GO (2012)	1	2	NR	KP752248	KP752355	KP825068
Ck_A113	Brazil	Campos de Júlio-MT (2012)	1	2	NR	KP752249	KP752356	KP825069
Ck_A114	Brazil	Viçosa-MG (2013)	n.d.	n.d.	NR	KP752250	KP752357	KP825070
Ck_A116	Brazil	Viçosa-MG (2013)	1	2	NR	KP752251	KP752358	KP825071
Ck_A117	Brazil	Rio Paranaíba-MG (2013)	1	2	NR	KP752252	KP752359	KP825072
Ck_A118	Brazil	Rio Paranaíba-MG (2013)	3	3	3	KP752253	KP752360	KP825073
Ck_A122	Brazil	Viçosa-MG (2013)	3	3	3	KP752254	KP752361	KP825074
Arck_01	USA	Arkansas	4	4	4	KP752267	KP824987	KP825092
Arck_03	USA	Arkansas	4	4	4	KP752269	KP824988	KP825093
Arck_06	USA	Arkansas	4	4	4	KP752272	KP824989	KP825094
Arck_08	USA	Arkansas	4	4	4	KP752274	KP824990	KP825095
Arck_09	USA	Arkansas	4	4	4	KP752275	KP824991	KP825096
Arck_10	USA	Arkansas	4	4	4	KP752276	KP824992	KP825097
Arck_11	USA	Arkansas	4	4	4	KP752277	KP824993	KP825098
Arck_13	USA	Arkansas	4	4	4	KP752279	KP824994	KP825099
Arck_14	USA	Arkansas	4	4	4	KP752280	KP824995	KP825100
Arck_15	USA	Arkansas	4	4	4	KP752281	KP824996	KP825101
Arck_17	USA	Arkansas	4	4	4	KP752282	KP824997	KP825102
Arck_18	USA	Arkansas	4	4	4	KP752283	KP824998	KP825103
Arck_19	USA	Arkansas	4	4	4	KP752284	KP824999	KP825104
Arck_21	USA	Arkansas	4	4	4	KP752286	KP825000	KP825105
Arck_23	USA	Arkansas	4	4	4	KP752287	KP825001	KP825106
Arck_24	USA	Arkansas	4	4	4	KP752288	KP825002	KP825107
